# Supplementary material for: Fermat’s Principle of Least Time Predicts Refraction of Ant Trails at Substrate Borders
Source: PLoS One. 2013 Mar 20;8(3):e59739. doi: 10.1371/journal.pone.0059739 (PMC3603862; doi:10.1371/journal.pone.0059739)
Supplement: File S1 — RERANTZ V1.0. [refrantz1-0.xls], Excel file for the approximation of the fastest trail ρ . (ZIP) [file pone.0059739.s001.zip]

Archive with 1 entries (1 files):
- refrantz1-0.xls
